# Supplementary material for: Multimodal image fusion for enhanced vehicle identification in intelligent transport
Source: PeerJ Comput Sci. 2025 Oct 30;11:e3270. doi: 10.7717/peerj-cs.3270 (PMC12594218; doi:10.7717/peerj-cs.3270)
Supplement: Supplemental Information 4 [file peerj-cs-11-3270-s004.py]

# -*- coding: utf-8 -*-
"""Depth Images Generation

Automatically generated by Colab.

Original file is located at
    https://colab.research.google.com/drive/1OaHBEYjcq2ABKhMo9vi1WbZPXoWvLDmv
"""

import tensorflow as tf
import numpy as np
import cv2
import os
from tensorflow.keras.layers import Conv2D, UpSampling2D, Concatenate, Input, MaxPooling2D
from tensorflow.keras.models import Model

# Path to your images
image_dir = ''

# Custom depth estimation model
def create_monodepth2_model(input_shape=(224, 224, 3)):
    inputs = Input(shape=input_shape)
    # Encoder
    conv1 = Conv2D(64, (3, 3), activation='relu', padding='same')(inputs)
    pool1 = MaxPooling2D((2, 2), padding='same')(conv1)
    conv2 = Conv2D(128, (3, 3), activation='relu', padding='same')(pool1)
    pool2 = MaxPooling2D((2, 2), padding='same')(conv2)
    # Decoder
    up1 = UpSampling2D((2, 2))(pool2)
    concat1 = Concatenate()([up1, conv2])
    conv3 = Conv2D(64, (3, 3), activation='relu', padding='same')(concat1)
    up2 = UpSampling2D((2, 2))(conv3)
    concat2 = Concatenate()([up2, conv1])
    conv4 = Conv2D(64, (3, 3), activation='relu', padding='same')(concat2)
    outputs = Conv2D(1, (1, 1), activation='sigmoid', padding='same')(conv4)
    model = Model(inputs, outputs)
    return model

# Load the custom model
model = create_monodepth2_model()
model.compile(optimizer='adam', loss='mse')

# Function to preprocess images
def preprocess_image(image_path):
    img = cv2.imread(image_path)
    img = cv2.cvtColor(img, cv2.COLOR_BGR2RGB)
    img = cv2.resize(img, (224, 224))
    img = np.expand_dims(img, axis=0)
    img = img / 255.0  # Normalize to [0, 1]
    return img

# Function to generate depth map
def generate_depth_map(image_path):
    original_img = cv2.imread(image_path)
    original_size = (original_img.shape[1], original_img.shape[0])  # (width, height)
    img = preprocess_image(image_path)
    depth_map = model.predict(img)
    depth_map = depth_map.squeeze()
    depth_map = cv2.normalize(depth_map, None, 0, 255, cv2.NORM_MINMAX)
    depth_map = np.uint8(depth_map)
    depth_map = cv2.resize(depth_map, original_size)  # Resize to original image size
    return depth_map

# Function to apply post-processing
def post_process_depth_map(depth_map):
    depth_map = cv2.bilateralFilter(depth_map, 9, 75, 75)
    return depth_map

# Process all images in the directory
for image_name in os.listdir(image_dir):
    image_path = os.path.join(image_dir, image_name)
    depth_map = generate_depth_map(image_path)
    depth_map = post_process_depth_map(depth_map)
    depth_map_path = os.path.join(image_dir, 'depth_' + image_name)
    cv2.imwrite(depth_map_path, depth_map)
    print(f'Depth map saved for {image_name} at {depth_map_path}')
