# Supplementary material for: Multimodal image fusion for enhanced vehicle identification in intelligent transport
Source: PeerJ Comput Sci. 2025 Oct 30;11:e3270. doi: 10.7717/peerj-cs.3270 (PMC12594218; doi:10.7717/peerj-cs.3270)
Supplement: Supplemental Information 5 [file peerj-cs-11-3270-s005.py]

# -*- coding: utf-8 -*-
"""Feature Fusion

Automatically generated by Colab.

Original file is located at
    https://colab.research.google.com/drive/1OaHBEYjcq2ABKhMo9vi1WbZPXoWvLDmv
"""

import numpy as np
import matplotlib.pyplot as plt
from PIL import Image
import cv2

def load_and_preprocess(rgb_path, depth_path):
    # Load RGB image
    rgb_img = np.array(Image.open(rgb_path).convert('RGB')).astype(np.float32) / 255.0

    # Load depth image
    depth_img = np.array(Image.open(depth_path)).astype(np.float32)

    # Normalize depth image to 0-1 range
    depth_img = (depth_img - depth_img.min()) / (depth_img.max() - depth_img.min())

    # Resize depth to match RGB if needed (ensure matching height and width)
    if depth_img.shape[:2] != rgb_img.shape[:2]:
        depth_img = np.array(Image.fromarray(depth_img).resize(rgb_img.shape[:2][::-1], Image.BICUBIC))

    # Add channel dimension to depth image
    depth_img = np.expand_dims(depth_img, axis=2)

    return rgb_img, depth_img

def guided_filter(rgb, depth, r=30, eps=1e-8):
    """
    Performs edge-preserving guided image filtering.
    """
    # Add a channel dimension to the depth image and repeat it to match the RGB channels
    depth = np.repeat(depth, 3, axis=2)

    # Mean of RGB and depth images
    rgb_mean = cv2.boxFilter(rgb, -1, (r, r))
    depth_mean = cv2.boxFilter(depth, -1, (r, r))

    # Squared RGB and depth
    rgb_squared = rgb ** 2
    rgb_mean_squared = cv2.boxFilter(rgb_squared, -1, (r, r))
    depth_squared = depth ** 2
    depth_mean_squared = cv2.boxFilter(depth_squared, -1, (r, r))

    # Covariance of RGB and depth
    rgb_depth_cov = cv2.boxFilter(rgb * depth, -1, (r, r)) - rgb_mean * depth_mean
    rgb_var = rgb_mean_squared - rgb_mean ** 2
    depth_var = depth_mean_squared - depth_mean ** 2

    # Calculate coefficients a and b
    a = rgb_depth_cov / (depth_var + eps)
    b = depth_mean - a * rgb_mean

    # Mean of a and b
    a_mean = cv2.boxFilter(a, -1, (r, r))
    b_mean = cv2.boxFilter(b, -1, (r, r))

    # Fuse the RGB image and the guided depth image
    fused = a_mean * rgb + b_mean

    return fused

def visualize_results(rgb, depth, fused):
    fig, (ax1, ax2, ax3) = plt.subplots(1, 3, figsize=(15, 5))

    ax1.imshow(rgb)
    ax1.set_title('RGB Image')
    ax1.axis('off')

    ax2.imshow(depth.squeeze(), cmap='viridis')
    ax2.set_title('Depth Image')
    ax2.axis('off')

    ax3.imshow(fused)
    ax3.set_title('Fused Image')
    ax3.axis('off')

    plt.tight_layout()
    plt.show()

# Main execution
if __name__ == "__main__":
    # Specify the paths to your RGB and depth images
    rgb_path = ""
    depth_path = ""

    # Load and preprocess images
    rgb_img, depth_img = load_and_preprocess(rgb_path, depth_path)

    # Perform guided image filtering fusion
    fused_img = guided_filter(rgb_img, depth_img, r=20)

    # Visualize results
    visualize_results(rgb_img, depth_img, fused_img)
