# Supplementary material for: Multimodal image fusion for enhanced vehicle identification in intelligent transport
Source: PeerJ Comput Sci. 2025 Oct 30;11:e3270. doi: 10.7717/peerj-cs.3270 (PMC12594218; doi:10.7717/peerj-cs.3270)
Supplement: Supplemental Information 6 [file peerj-cs-11-3270-s006.py]

# -*- coding: utf-8 -*-
"""Feature Extracion

Automatically generated by Colab.

Original file is located at
    https://colab.research.google.com/drive/1OaHBEYjcq2ABKhMo9vi1WbZPXoWvLDmv
"""

import torch
import torch.nn as nn
import torchvision.transforms as transforms
import cv2
import numpy as np
from skimage.feature import hog
from torchvision import models


P = 16

def extract_hog_features(patch):
    """Extract HOG features from a given patch."""
    feature_vector, _ = hog(patch, pixels_per_cell=(8, 8), cells_per_block=(2, 2),
                            orientations=9, visualize=True, multichannel=True)
    return feature_vector

def extract_brisk_features(patch):
    """Extract BRISK keypoints and descriptors from a given patch."""
    brisk = cv2.BRISK_create()
    gray_patch = cv2.cvtColor(patch, cv2.COLOR_RGB2GRAY)
    keypoints, descriptors = brisk.detectAndCompute(gray_patch, None)

    if descriptors is None:
        descriptors = np.zeros((1, 64))

    return descriptors.flatten()[:64]

def process_image(image):
    """Divide image into patches and extract features."""
    H, W, C = image.shape
    patches = []

    for i in range(0, H, P):
        for j in range(0, W, P):
            patch = image[i:i+P, j:j+P]
            if patch.shape[:2] != (P, P):
                continue  # Skip incomplete patches

            # Extract features
            hog_features = extract_hog_features(patch)
            brisk_features = extract_brisk_features(patch)

            # Combine features
            patch_features = np.concatenate((hog_features, brisk_features))
            patches.append(patch_features)

    return np.array(patches)


class PatchEmbedding(nn.Module):
    def __init__(self, patch_dim, embed_dim):
        super().__init__()
        self.projection = nn.Linear(patch_dim, embed_dim)
        self.cls_token = nn.Parameter(torch.randn(1, 1, embed_dim))
        self.pos_embedding = nn.Parameter(torch.randn(1, 197, embed_dim))

    def forward(self, x):
        x = self.projection(x)
        x = torch.cat((self.cls_token, x), dim=1)
        x += self.pos_embedding
        return x
