# Supplementary material for: Multimodal image fusion for enhanced vehicle identification in intelligent transport
Source: PeerJ Comput Sci. 2025 Oct 30;11:e3270. doi: 10.7717/peerj-cs.3270 (PMC12594218; doi:10.7717/peerj-cs.3270)
Supplement: Supplemental Information 8 [file peerj-cs-11-3270-s008.py]

# -*- coding: utf-8 -*-
"""Classification

Automatically generated by Colab.

Original file is located at
    https://colab.research.google.com/drive/1OaHBEYjcq2ABKhMo9vi1WbZPXoWvLDmv
"""

import torch
import torch.nn as nn
import torchvision.models as models


class ModifiedResNet18(nn.Module):
    def __init__(self, input_dim, num_classes):
        super(ModifiedResNet18, self).__init__()


        self.resnet = models.resnet18(pretrained=False)

        # Replace initial convolution and pooling layers with a fully connected layer
        self.input_layer = nn.Linear(input_dim, 64)  # Custom input layer


        self.resnet.layer1 = nn.Identity()
        self.resnet.layer2 = nn.Identity()


        self.resnet.layer3[0].conv1 = nn.Conv2d(64, 128, kernel_size=3, stride=1, padding=1, bias=False)
        self.resnet.layer3[0].downsample = nn.Sequential(
            nn.Conv2d(64, 128, kernel_size=1, stride=1, bias=False),
            nn.BatchNorm2d(128)
        )

        self.resnet.fc = nn.Linear(512, num_classes)

    def forward(self, x):
        x = self.input_layer(x)  # Process input through custom FC layer
        x = torch.relu(x)
        x = self.resnet.layer3(x)  # Pass through remaining residual blocks
        x = self.resnet.layer4(x)
        x = self.resnet.avgpool(x)
        x = torch.flatten(x, 1)
        x = self.resnet.fc(x)
        return x


input_dim = 768  # Feature size from Vision Transformer
num_classes = 10  # Example number of classes
model = ModifiedResNet18(input_dim, num_classes)
